# Supplementary material for: School-Based Physical Activity Intervention: A Qualitative Process Evaluation of a Feasibility Trial in Yangzhou, China
Source: Int J Environ Res Public Health. 2022 Jan 17;19(2):1021. doi: 10.3390/ijerph19021021 (PMC8775609; doi:10.3390/ijerph19021021)
Supplement: Supplementary file 1 [file ijerph-19-01021-s001.zip]

Archive with 3 entries (3 files):
- Supplementary file 1_COREQ checklist.pdf
- Supplementary file 2_The intervention content, structure, and theoretical basis.pdf
- Supplementary file 3_Interview guides.pdf
